# Supplementary material for: Clinical Profile of a Series of Left-Sided Prosthetic Valve Endocarditis: Revisiting Surgical Indications
Source: Diagnostics (Basel). 2026 Feb 1;16(3):426. doi: 10.3390/diagnostics16030426 (PMC12897040; doi:10.3390/diagnostics16030426)
Supplement: Supplementary file 1 [file diagnostics-16-00426-s001.zip]

Archive with 1 entries (1 files):
- diagnostics-4020915-supplementary.pdf
